# Supplementary material for: The Contribution of Network Organization and Integration to the Development of Cognitive Control
Source: PLoS Biol. 2015 Dec 29;13(12):e1002328. doi: 10.1371/journal.pbio.1002328 (PMC4694653; doi:10.1371/journal.pbio.1002328)
Supplement: S1 Data — (XLSX) [file pbio.1002328.s001.xlsx]

## Sheet: Fig5Fig6
				Mean Participation Coefficient
Age	Inverse Age	Accuracy	Latency	CO/Salience	Default Mode	Somatomotor	Visual	Fronto-parietal
10.1136	0.0988768	0.85	489.353	0.378364	0.589109	0.537636	0.492842	0.648603
10.1328	0.0986894	0.7	474.429	0.493201	0.488418	0.446566	0.472488	0.608439
10.1629	0.0983971	0.8	507.312	0.476966	0.523383	0.470118	0.414027	0.598124
10.4613	0.0955904	0.9	438.389	0.615313	0.541901	0.618115	0.585588	0.65003
10.486	0.0953652	0.75	452.267	0.539249	0.588098	0.433587	0.579738	0.627326
10.5298	0.0949686	0.925	483.595	0.552897	0.608084	0.575032	0.636738	0.631878
10.5681	0.0946244	0.75	467.867	0.552243	0.593468	0.625422	0.648701	0.659116
10.7515	0.0930103	0.8	414	0.51513	0.489834	0.614051	0.601146	0.621234
10.757	0.0929627	0.875	424.771	0.572181	0.541389	0.497641	0.555804	0.633471
10.883	0.0918864	1	454.375	0.646972	0.568558	0.629629	0.609057	0.632844
10.9213	0.0915642	0.375	486.4	0.426762	0.587383	0.462493	0.509352	0.646944
10.9322	0.0914729	0.475	387.158	0.531388	0.647491	0.653685	0.617478	0.642784
10.9541	0.09129	0.85	353.911	0.617218	0.542566	0.609549	0.570994	0.649837
11.0253	0.0907005	0.675	468.926	0.528431	0.590802	0.624088	0.660181	0.653275
11.1239	0.0898965	0.85	411.059	0.626946	0.597513	0.507785	0.572949	0.63543
11.154	0.0896539	0.925	357.946	0.441848	0.53599	0.562811	0.595453	0.625854
11.2444	0.0889332	0.45	371.222	0.631119	0.562945	0.510633	0.586794	0.6133
11.2772	0.0886745	0.85	402.118	0.566514	0.573834	0.493176	0.550054	0.65678
11.4059	0.0876739	1	367.75	0.547239	0.507218	0.498977	0.51306	0.572728
11.5318	0.0867167	0.85	402.118	0.676549	0.618698	0.616449	0.575568	0.700814
11.6906	0.0855388	0.825	367.151	0.630576	0.570427	0.590734	0.507481	0.659484
11.6988	0.0854789	0.825	375.333	0.497561	0.484956	0.520462	0.461595	0.49746
11.7098	0.0853986	0.35	493.714	0.4176	0.576741	0.559724	0.540728	0.668925
11.7454	0.0851397	0.775	433.161	0.374537	0.420554	0.522055	0.405349	0.536023
11.7618	0.085021	0.825	343.615	0.577561	0.473054	0.413881	0.508257	0.551781
11.9699	0.0835429	0.9	398.194	0.605164	0.486256	0.624014	0.487169	0.594155
12.1205	0.0825048	0.875	344.486	0.511821	0.483367	0.262508	0.446972	0.571988
12.1615	0.0822267	0.925	385.568	0.53296	0.453108	0.440059	0.454139	0.590044
12.2245	0.0818029	0.95	406.368	0.645136	0.607561	0.497018	0.581119	0.661347
12.23	0.0817661	0.875	397.886	0.5755	0.506752	0.512355	0.467401	0.557579
12.2683	0.0815109	0.975	410.205	0.567072	0.514088	0.469582	0.541262	0.608584
12.2957	0.0813292	0.85	373.832	0.578136	0.52407	0.498268	0.581418	0.571095
12.3504	0.080969	0.5	428.75	0.594126	0.480347	0.599838	0.55204	0.643858
12.4107	0.0805756	0.575	333.87	0.666286	0.536012	0.589548	0.607744	0.683147
12.4654	0.0802221	0.95	394.789	0.570936	0.479969	0.526658	0.54024	0.584459
12.4709	0.0801867	1	346.025	0.603556	0.572569	0.595253	0.471142	0.613514
12.5092	0.0799412	0.725	307.862	0.631162	0.53786	0.499105	0.464989	0.612546
12.6543	0.0790245	0.8	433.906	0.615099	0.58996	0.611112	0.539612	0.62453
12.7091	0.0786838	0.8	359.875	0.449088	0.46178	0.494993	0.572512	0.478312
12.8761	0.0776633	0.95	309.526	0.617299	0.545655	0.566209	0.545397	0.649011
12.9144	0.0774329	0.9	414.25	0.52756	0.432001	0.572133	0.490469	0.573562
13.0459	0.0766524	0.7	437.071	0.608051	0.599211	0.606017	0.555689	0.642617
13.0459	0.0766524	0.65	336.923	0.650019	0.524445	0.598601	0.549322	0.60181
13.1116	0.0762683	0.95	457.921	0.614994	0.49723	0.545901	0.501563	0.620641
13.1417	0.0760937	0.975	309.103	0.500107	0.497498	0.510744	0.581891	0.581287
13.4374	0.0744192	0.8	341.406	0.604091	0.498201	0.625863	0.551553	0.672964
13.5332	0.0738924	0.775	469.935	0.664725	0.597977	0.65365	0.679374	0.684482
13.6482	0.0732697	0.825	320.758	0.507441	0.441285	0.522433	0.512921	0.551153
13.681	0.0730941	0.825	423.981	0.480405	0.509361	0.415594	0.498636	0.537672
13.8125	0.0723982	0.925	404.432	0.587223	0.534774	0.458683	0.548764	0.605682
13.8398	0.0722554	0.85	391.118	0.66422	0.623912	0.580463	0.624548	0.604991
13.8535	0.0721839	0.55	380.954	0.368645	0.458889	0.364425	0.4552	0.376918
13.87	0.0720981	0.95	336.184	0.578961	0.510566	0.558408	0.370065	0.581311
13.9357	0.0717581	0.975	385.18	0.557084	0.512658	0.592974	0.483943	0.64376
13.9685	0.0715896	0.7	379.786	0.63848	0.568895	0.533838	0.538815	0.684191
14.1492	0.0706754	0.95	317.816	0.636243	0.586396	0.578353	0.588579	0.640954
14.2204	0.0703215	1	340.9	0.624068	0.518126	0.593202	0.537336	0.690247
14.2423	0.0702134	0.825	435.091	0.571064	0.528385	0.44608	0.50022	0.626734
14.5736	0.0686172	0.85	297.265	0.598306	0.493592	0.597074	0.474055	0.61708
14.6311	0.0683476	0.95	328.395	0.482812	0.526878	0.448399	0.453405	0.50039
14.7379	0.0678523	0.75	480.8	0.627093	0.549498	0.592023	0.589418	0.611208
14.768	0.067714	0.975	312.692	0.609701	0.552599	0.572357	0.552263	0.610369
14.8227	0.0674641	0.775	432	0.647074	0.581703	0.610847	0.578517	0.640151
14.8501	0.0673396	0.8	382.844	0.613837	0.639889	0.566694	0.648093	0.676959
14.8528	0.0673274	0.975	447.205	0.64863	0.636251	0.547183	0.665656	0.600465
14.8884	0.0671664	0.9	331.417	0.625614	0.566458	0.624419	0.535379	0.665016
14.9897	0.0667125	0.875	421.771	0.567668	0.523181	0.510914	0.57113	0.521372
15.039	0.0664938	0.875	362.829	0.583661	0.461754	0.493402	0.491827	0.572738
15.0691	0.066361	0.95	405.5	0.646915	0.521471	0.579697	0.560141	0.614376
15.1513	0.0660009	1	371.875	0.558009	0.553417	0.561914	0.523274	0.577062
15.3018	0.0653518	0.925	368.432	0.565634	0.484334	0.523553	0.537965	0.550907
15.4114	0.064887	0.95	304.263	0.587088	0.518698	0.546554	0.586235	0.596909
15.5565	0.0642818	1	356	0.593103	0.442708	0.511864	0.488894	0.571467
15.5948	0.0641239	0.95	344.368	0.577863	0.53917	0.495315	0.418321	0.561484
15.603	0.0640902	0.875	403.829	0.686192	0.563452	0.64769	0.585046	0.695186
15.6496	0.0638994	0.975	335.462	0.586669	0.503117	0.537421	0.485146	0.609206
15.6906	0.0637324	0.725	335.241	0.600959	0.593674	0.599325	0.584945	0.656336
15.7755	0.0633894	0.75	466.533	0.547974	0.540638	0.350497	0.469501	0.57057
15.8823	0.0629632	0.6	470.833	0.571138	0.480248	0.528087	0.507342	0.59646
15.9097	0.0628547	0.95	401.474	0.489215	0.511523	0.469625	0.582797	0.511173
15.9233	0.0628011	0.7	364.536	0.548107	0.539364	0.410178	0.419029	0.627368
15.9726	0.0626072	0.925	373.081	0.565533	0.427838	0.538377	0.512667	0.604204
16.052	0.0622975	1	338	0.615899	0.608176	0.609468	0.536717	0.641309
16.1615	0.0618754	0.925	358.459	0.638687	0.506821	0.578542	0.501981	0.638583
16.2136	0.0616766	0.95	376.395	0.58625	0.586649	0.451332	0.488344	0.622081
16.2847	0.0614073	0.95	442.158	0.544884	0.576501	0.561609	0.631171	0.600315
16.2902	0.0613866	0.875	328.6	0.634797	0.588621	0.605585	0.593989	0.684886
16.668	0.0599952	0.975	328.528	0.49563	0.51797	0.598735	0.580431	0.657057
16.7447	0.0597204	0.95	427.421	0.609796	0.543826	0.561227	0.495838	0.629518
16.7639	0.059652	0.975	441.359	0.59763	0.598873	0.636721	0.609557	0.565509
16.9391	0.059035	0.925	393.892	0.564461	0.535693	0.399782	0.400998	0.620098
17.0103	0.0587879	0.95	368.789	0.60563	0.553973	0.553031	0.522236	0.643992
17.1253	0.0583931	0.95	392.211	0.584461	0.482794	0.525121	0.567615	0.587911
17.1554	0.0582907	0.775	371.807	0.575409	0.556207	0.527072	0.61208	0.573952
17.2293	0.0580407	0.975	324.82	0.544935	0.499644	0.46933	0.50323	0.58072
17.4401	0.0573391	0.875	296.343	0.623306	0.557569	0.531519	0.599389	0.591257
17.4538	0.0572941	0.65	351.923	0.573109	0.426136	0.477559	0.56315	0.676127
17.462	0.0572672	0.875	489.943	0.482005	0.498606	0.471896	0.485736	0.564548
17.4921	0.0571687	0.825	345.818	0.60779	0.402567	0.495873	0.595487	0.672422
17.8398	0.0560544	0.725	416.448	0.597276	0.481973	0.533675	0.556631	0.581126
17.8645	0.0559769	0.95	390.711	0.624146	0.520341	0.624145	0.559999	0.642723
17.9055	0.0558488	0.925	350.162	0.594889	0.510001	0.582918	0.542463	0.663493
17.9603	0.0556784	0.925	357.811	0.635128	0.487707	0.556418	0.541095	0.635745
18.1136	0.0552071	0.8	444.438	0.418722	0.58257	0.557892	0.561745	0.633473
18.141	0.0551238	0.95	433.421	0.63419	0.585729	0.591875	0.498769	0.650987
18.1711	0.0550324	0.9	356.778	0.527313	0.460346	0.512125	0.462229	0.596929
18.3135	0.0546045	0.7	365.321	0.578672	0.553573	0.513618	0.590811	0.625446
18.3326	0.0545476	0.925	424.865	0.449995	0.579218	0.611875	0.583072	0.654827
18.3901	0.0543771	0.95	401.184	0.62669	0.508526	0.435615	0.54387	0.571744
18.4285	0.0542638	0.975	372.718	0.558044	0.532888	0.523353	0.596319	0.650393
18.4887	0.0540871	0.95	288.105	0.630722	0.508512	0.544438	0.556074	0.567737
18.5216	0.053991	0.875	318.029	0.559622	0.536745	0.547059	0.527594	0.569593
18.5435	0.0539273	0.775	339.677	0.558016	0.46572	0.443397	0.550893	0.399775
18.5654	0.0538636	0.975	316.718	0.572187	0.485156	0.536592	0.524347	0.594609
18.6037	0.0537527	0.925	336.162	0.638322	0.502713	0.513194	0.50593	0.598632
18.653	0.0536107	0.8	438	0.556841	0.466824	0.549191	0.573398	0.634506
18.7214	0.0534148	0.95	384.342	0.573605	0.573529	0.543518	0.662882	0.597394
18.7242	0.0534068	0.625	355.56	0.647214	0.508139	0.588318	0.510496	0.664026
18.7433	0.0533524	0.8	352.156	0.570041	0.592505	0.555637	0.534171	0.621288
18.7953	0.0532048	0.925	362.486	0.6284	0.592936	0.612743	0.547207	0.660661
18.809	0.053166	0.95	324.684	0.597368	0.557445	0.511211	0.450679	0.505135
18.8528	0.0530425	1	391.65	0.500426	0.548584	0.585381	0.595136	0.661832
18.8556	0.0530346	0.8	355.844	0.601626	0.51421	0.559861	0.562905	0.580546
18.8583	0.053027	0.8	385.531	0.593748	0.544552	0.517081	0.538022	0.537414
18.8638	0.0530116	0.975	383.333	0.457168	0.436505	0.510994	0.456713	0.630299
18.883	0.0529577	0.975	304.436	0.595122	0.572579	0.474725	0.486633	0.636804
18.8966	0.0529196	0.975	347.436	0.525423	0.453854	0.478815	0.58966	0.530482
18.8994	0.0529117	0.95	341.737	0.558805	0.542011	0.503225	0.540291	0.595118
18.9021	0.0529042	0.925	346.486	0.597569	0.536275	0.52102	0.497774	0.554084
18.9268	0.0528351	0.975	340.875	0.57153	0.545944	0.51805	0.554773	0.585281
18.9596	0.0527437	0.975	380.359	0.639758	0.492404	0.53667	0.543909	0.645086
19.2115	0.0520522	0.875	384.343	0.605974	0.523858	0.524361	0.542611	0.536863
19.2197	0.0520299	0.95	307.553	0.65633	0.579028	0.614496	0.596325	0.669015
19.655	0.0508776	0.9	386.056	0.640375	0.584194	0.587299	0.547644	0.637657
20.3203	0.0492119	1	467.4	0.683559	0.599433	0.632345	0.576569	0.685253
20.386	0.0490533	0.95	342.789	0.619589	0.534441	0.599456	0.613259	0.685678
20.4517	0.0488957	0.93	351.981	0.617585	0.641258	0.586803	0.640629	0.66098
20.616	0.048506	0.95	355.553	0.630204	0.5791	0.573788	0.482666	0.654019
20.6461	0.0484353	0.5	403.05	0.622795	0.518251	0.471102	0.537462	0.5792
20.668	0.048384	0.875	378.257	0.659257	0.474212	0.594483	0.549647	0.568843
20.6927	0.0483262	0.9	334.55	0.577585	0.552594	0.584683	0.404514	0.633878
20.7009	0.0483071	0.95	337.342	0.573414	0.538524	0.587957	0.61628	0.690082
20.7529	0.048186	0.875	377.8	0.587745	0.497745	0.587899	0.591013	0.610166
20.9062	0.0478327	0.75	340.533	0.634064	0.481437	0.445729	0.552969	0.605685
21.0787	0.0474413	0.9	336.417	0.574731	0.566472	0.603381	0.536697	0.612023
21.4045	0.0467191	0.975	343.308	0.564259	0.538034	0.610868	0.58755	0.659436
21.4483	0.0466237	0.95	393.895	0.621054	0.580354	0.563049	0.489987	0.644438
21.4812	0.0465523	0.975	365.077	0.519064	0.577985	0.50834	0.458284	0.632629
21.5168	0.0464753	0.85	410.765	0.637889	0.503277	0.494524	0.592337	0.57429
21.6071	0.0462811	0.925	361.811	0.641813	0.550603	0.514411	0.523799	0.57426
21.6756	0.0461348	0.975	444.564	0.566067	0.538737	0.594675	0.492962	0.605195
21.7029	0.0460768	0.775	398.516	0.613957	0.594905	0.606928	0.569142	0.60848
21.7358	0.046007	0.9	419.528	0.650435	0.502397	0.47428	0.50694	0.613452
21.8398	0.045788	0.8	360.062	0.621988	0.466668	0.58174	0.431905	0.570283
21.9083	0.0456448	1	346.875	0.526804	0.571865	0.649147	0.65545	0.675185
21.9576	0.0455423	1	397.75	0.574393	0.465701	0.587634	0.52776	0.598751
22.037	0.0453782	1	323.55	0.627055	0.563541	0.52215	0.53314	0.58873
22.0671	0.0453163	0.95	383.553	0.653252	0.482874	0.49871	0.564889	0.495754
22.0862	0.0452771	0.7	342.643	0.588577	0.536715	0.542997	0.47559	0.568267
22.1492	0.0451484	0.95	404.658	0.536802	0.479573	0.527381	0.54534	0.622234
22.1766	0.0450926	0.975	411.077	0.55388	0.57065	0.552351	0.650301	0.686011
22.204	0.0450369	0.875	433.571	0.556076	0.513353	0.584366	0.590645	0.642771
22.3737	0.0446953	0.9	338.167	0.535668	0.498006	0.514424	0.567414	0.670134
22.3984	0.044646	0.975	389.051	0.496756	0.465236	0.493385	0.588848	0.491026
22.4367	0.0445698	0.825	354.939	0.583527	0.546315	0.59701	0.575326	0.657878
22.5188	0.0444073	0.975	403.692	0.604557	0.588855	0.519865	0.535591	0.624856
22.6064	0.0442353	0.975	359.795	0.628929	0.45842	0.513006	0.465757	0.595568
22.6064	0.0442353	0.875	353.293	0.58388	0.446558	0.581785	0.482443	0.679688
22.6804	0.0440909	0.95	326.553	0.620539	0.534691	0.490015	0.504884	0.632572
22.7652	0.0439267	0.975	375.718	0.481231	0.534978	0.574737	0.560831	0.606291
23.1567	0.043184	0.95	353.605	0.593235	0.507431	0.562692	0.431769	0.572223
23.2553	0.043001	0.95	336.711	0.641853	0.55142	0.520822	0.497175	0.526561
23.3374	0.0428497	0.975	370.359	0.631143	0.509118	0.548116	0.52136	0.595069
23.4853	0.0425798	0.825	382.212	0.613941	0.526389	0.560725	0.545533	0.610832
23.6194	0.0423381	0.875	390.343	0.677482	0.442268	0.559904	0.562737	0.638
23.7125	0.0421719	0.975	338.462	0.569579	0.537582	0.548346	0.484294	0.547269
23.8001	0.0420166	0.975	373.897	0.658874	0.673566	0.631334	0.642515	0.700409
24.0329	0.0416096	1	368.225	0.547665	0.539447	0.474106	0.438268	0.599172
24.2847	0.0411782	0.95	400	0.560597	0.613396	0.623736	0.644114	0.681951
24.3258	0.0411086	0.95	354.974	0.624158	0.461158	0.401987	0.535615	0.579715
24.9281	0.0401154	0.75	380.2	0.628081	0.556705	0.506364	0.603233	0.620089
25.0185	0.0399704	1	326.9	0.595839	0.504227	0.590779	0.540559	0.599992
25.0349	0.0399442	0.95	350.368	0.63801	0.54625	0.57446	0.616768	0.577898
25.1253	0.0398005	0.975	324.487	0.599757	0.459131	0.533802	0.519036	0.548171
25.1253	0.0398005	0.975	343.849	0.589486	0.578361	0.635124	0.550325	0.683017
25.128	0.0397962	1	388.875	0.650387	0.56565	0.545977	0.550829	0.621086
25.1745	0.0397227	0.975	335.282	0.473539	0.585079	0.634857	0.651638	0.655131
25.4374	0.0393122	0.975	342.795	0.628573	0.512717	0.481113	0.55952	0.597628
25.4374	0.0393122	0.975	324.495	0.591998	0.642778	0.62567	0.6299	0.67805
25.7166	0.0388854	1	319.625	0.645288	0.581852	0.450292	0.560035	0.552123
25.7194	0.0388812	0.975	357.82	0.616998	0.547362	0.506325	0.553721	0.628583
25.7276	0.0388688	0.925	412.622	0.578289	0.563437	0.58904	0.576251	0.576147
